# Supplementary material for: An integrated metagenomic, metabolomic and transcriptomic survey of Populus across genotypes and environments
Source: Sci Data. 2024 Apr 5;11:339. doi: 10.1038/s41597-024-03069-7 (PMC10997577; doi:10.1038/s41597-024-03069-7)
Supplement: Supplementary file 1 — Supplementary Table 1 [file 41597_2024_3069_MOESM1_ESM.xlsx]

## Sheet: Sheet1
Supplemental Table 1: Summary of NCBI accession numbers for metagenomics data correlated to the Populus host identifier.
Run	SRA Study	SRA Accession	Sample Name	Common Garden Location	Populus Host Identifier
SRR26114364	SRP461780	SRX21828371	Gp0587788	Clatskanie	BESC-833-CL2_42_16
SRR26114365	SRP461781	SRX21828372	Gp0587830	Clatskanie	GW-9591-CL3_98_5
SRR26114366	SRP461782	SRX21828373	Gp0587823	Corvallis	GW-4579-Co2_44_8
SRR26114367	SRP461783	SRX21828374	Gp0587797	Corvallis	BESC-845-Co2_60_28
SRR26114368	SRP461784	SRX21828375	Gp0587790	Corvallis	BESC-833-Co1_6_4
SRR26114369	SRP461785	SRX21828376	Gp0587807	Clatskanie	BESC-866-CL3_75_7
SRR26114370	SRP461786	SRX21828377	Gp0587778	Clatskanie	BESC-388-CL3_88_3
SRR26114371	SRP461787	SRX21828378	Gp0587785	Corvallis	BESC-56-Co1_22_4
SRR26114373	SRP461788	SRX21828380	Gp0587800	Clatskanie	BESC-847-CL2_38_7
SRR26114375	SRP461789	SRX21828382	Gp0587832	Corvallis	GW-9591-Co2_62_24
SRR26114376	SRP461790	SRX21828383	Gp0587828	Clatskanie	GW-9591-CL1_34_16
SRR26114377	SRP461791	SRX21828384	Gp0587780	Corvallis	BESC-388-Co2_54_7
SRR26114386	SRP461793	SRX21828393	Gp0587842	Clatskanie	GW-4579-CL1_25_23
SRR26114387	SRP461794	SRX21828394	Gp0587827	Corvallis	GW-7986-Co3_31_39
SRR26114388	SRP461795	SRX21828395	Gp0587806	Clatskanie	BESC-866-CL2_50_11
SRR26114389	SRP461796	SRX21828396	Gp0587817	Clatskanie	GW-11047-CL1_23_5
SRR26114390	SRP461797	SRX21828397	Gp0587840	Corvallis	SKWD-24-1-Co2_54_22
SRR26114391	SRP461798	SRX21828398	Gp0587782	Clatskanie	BESC-448-CL1_35_3
SRR26114393	SRP461800	SRX21828400	Gp0587819	Clatskanie	GW-4579-CL1_25_23
SRR26114394	SRP461799	SRX21828401	Gp0587836	Corvallis	SKWA-24-3-Co2_41_10
SRR26114395	SRP461801	SRX21828402	Gp0587821	Clatskanie	GW-4579-CL3_72_14
SRR26114397	SRP461803	SRX21828404	Gp0587792	Corvallis	BESC-833-Co3_31_37
SRR26114399	SRP461805	SRX21828406	Gp0587837	Corvallis	SKWA-24-3-Co3_23_35
SRR26114440	SRP461806	SRX21828447	Gp0587755	Clatskanie	BESC-285-CL2_56_7
SRR26114442	SRP461807	SRX21828449	Gp0587787	Corvallis	BESC-56-Co3_6_53
SRR26114443	SRP461808	SRX21828450	Gp0587794	Clatskanie	BESC-845-CL2_37_16
SRR26114444	SRP461809	SRX21828451	Gp0587825	Corvallis	GW-7986-Co1_37_5
SRR26114445	SRP461810	SRX21828452	Gp0587791	Corvallis	BESC-833-Co2_47_23
SRR26114447	SRP461811	SRX21828454	Gp0587808	Corvallis	BESC-866-Co1_10_5
SRR26114449	SRP461812	SRX21828456	Gp0587834	Clatskanie	SKWA-24-3-CL2_69_25
SRR26114450	SRP461813	SRX21828457	Gp0587803	Corvallis	BESC-847-Co2_69_13
SRR26114482	SRP461814	SRX21828489	Gp0587798	Corvallis	BESC-845-Co3_28_42
SRR26114483	SRP461815	SRX21828490	Gp0587804	Corvallis	BESC-847-Co3_9_34
SRR26114485	SRP461816	SRX21828492	Gp0587814	Corvallis	BESC-904-Co2_51_17
SRR26114486	SRP461817	SRX21828493	Gp0587769	Corvallis	BESC-351-Co2_42_17
SRR26114487	SRP461818	SRX21828494	Gp0587767	Clatskanie	BESC-351-CL3_84_27
SRR26114489	SRP461819	SRX21828496	Gp0587766	Clatskanie	BESC-351-CL2_54_28
SRR26114490	SRP461820	SRX21828497	Gp0587773	Corvallis	BESC-360-Co1_23_6
SRR26114491	SRP461821	SRX21828498	Gp0587762	Corvallis	BESC-331-Co1_12_7
SRR26114492	SRP461822	SRX21828499	Gp0587811	Clatskanie	BESC-904-CL2_57_20
SRR26114493	SRP461823	SRX21828500	Gp0587770	Corvallis	BESC-351-Co3_11_46
SRR26114497	SRP461825	SRX21828504	Gp0587756	Clatskanie	BESC-307-CL1_26_33
SRR26114498	SRP461826	SRX21828505	Gp0587761	Clatskanie	BESC-331-CL2_55_18
SRR26114499	SRP461827	SRX21828506	Gp0587758	Corvallis	BESC-307-Co1_31_6
SRR26114500	SRP461828	SRX21828507	Gp0587809	Corvallis	BESC-866-Co2_58_19
SRR26114501	SRP461829	SRX21828508	Gp0587763	Corvallis	BESC-331-Co2_50_17
SRR26114575	SRP461832	SRX21828519	Gp0587759	Corvallis	BESC-307-Co2_62_14
SRR26114576	SRP461833	SRX21828520	Gp0587775	Corvallis	BESC-360-Co3_13_34
SRR26114585	SRP461835	SRX21828529	Gp0587776	Clatskanie	BESC-388-CL1_25_34
SRR26114588	SRP461836	SRX21828532	Gp0587777	Clatskanie	BESC-388-CL2_50_4
SRR26114634	SRP461839	SRX21828575	Gp0587764	Corvallis	BESC-331-Co3_15_40
SRR26114635	SRP461840	SRX21828576	Gp0587772	Clatskanie	BESC-360-CL3_72_12
SRR26115049	SRP461845	SRX21828990	Gp0587765	Clatskanie	BESC-351-CL1_27_10
SRR26115050	SRP461846	SRX21828991	Gp0566735	Corvallis	SKWA-24-3-Co2_41_10
SRR26115053	SRP461847	SRX21828994	Gp0587768	Corvallis	BESC-351-Co1_10_3
SRR26115054	SRP461848	SRX21828995	Gp0587801	Clatskanie	BESC-847-CL3_83_27
SRR26115055	SRP461849	SRX21828996	Gp0587831	Corvallis	GW-9591-Co1_16_8
SRR26115056	SRP461850	SRX21828997	Gp0587822	Corvallis	GW-4579-Co1_14_4
SRR26115057	SRP461851	SRX21828998	Gp0587835	Corvallis	SKWA-24-3-Co1_3_5
SRR26115058	SRP461852	SRX21828999	Gp0587829	Clatskanie	GW-9591-CL2_56_12
SRR26115059	SRP461853	SRX21829000	Gp0587749	Corvallis	BESC-234-Co1_23_3
SRR26115060	SRP461854	SRX21829001	Gp0587771	Clatskanie	BESC-360-CL2_44_14
SRR26115061	SRP461855	SRX21829002	Gp0587824	Corvallis	GW-4579-Co3_14_51
SRR26115063	SRP461856	SRX21829004	Gp0587799	Clatskanie	BESC-847-CL1_28_5
SRR26115064	SRP461857	SRX21829005	Gp0587820	Clatskanie	GW-4579-CL2_50_20
SRR26115219	SRP461864	SRX21829160	Gp0587805	Clatskanie	BESC-86-CL2_69_17
SRR26115220	SRP461865	SRX21829161	Gp0587757	Clatskanie	BESC-307-CL2_57_8
SRR26115239	SRP461866	SRX21829180	Gp0587802	Corvallis	BESC-847-Co1_12_9
SRR26115360	SRP461868	SRX21829196	Gp0587781	Corvallis	BESC-388-Co3_8_57
SRR26115361	SRP461869	SRX21829197	Gp0587784	Clatskanie	BESC-470-CL2_38_23
SRR26115362	SRP461870	SRX21829198	Gp0587795	Clatskanie	BESC-845-CL3_80_19
SRR26115363	SRP461871	SRX21829199	Gp0587774	Corvallis	BESC-360-Co2_62_25
SRR26115364	SRP461872	SRX21829200	Gp0587815	Corvallis	BESC-904-Co3_16_51
SRR26115365	SRP461873	SRX21829201	Gp0587789	Clatskanie	BESC-833-CL3_77_6
SRR26115366	SRP461874	SRX21829202	Gp0587816	Clatskanie	BESC-905-CL1_32_20
SRR26115370	SRP461876	SRX21829206	Gp0587754	Clatskanie	BESC-285-CL1_33_12
SRR26115371	SRP461877	SRX21829207	Gp0587760	Corvallis	BESC-307-Co3_27_41
SRR26115503	SRP461881	SRX21829339	Gp0587838	Clatskanie	SKWD-24-1-CL2_58_25
SRR26115504	SRP461880	SRX21829340	Gp0587841	Corvallis	SKWD-24-1-Co3_24_32
SRR26115507	SRP461883	SRX21829343	Gp0587833	Corvallis	GW-9591-Co3_35_48
SRR26115515	SRP461885	SRX21829350	Gp0587826	Corvallis	GW-7986-Co2_68_28
SRR26115522	SRP461887	SRX21829357	Gp0587818	Clatskanie	GW-11047-CL2_41_30
SRR26122339	SRP461975	SRX21836134	Gp0587839	Corvallis	SKWD-24-1-Co1_7_5
SRR26077085	SRP461136	SRX21791942	Gp0566814	Corvallis	BESC-833-Co3_31_37
SRR26077533	SRP461139	SRX21792390	Gp0566813	Corvallis	BESC-833-Co2_47_23
SRR26077535	SRP461140	SRX21792392	Gp0566812	Corvallis	BESC-833-Co1_6_4
SRR26077537	SRP461143	SRX21792394	Gp0566720	Clatskanie	GW-4579-CL3_72_14
SRR26077538	SRP461144	SRX21792395	Gp0566775	Clatskanie	BESC-258-CL1_34_5
SRR26077540	SRP461145	SRX21792397	Gp0566718	Clatskanie	GW-4579-CL1_25_23
SRR26077542	SRP461147	SRX21792399	Gp0566714	Clatskanie	BESC-905-CL1_32_20
SRR26077544	SRP461150	SRX21792401	Gp0566772	Corvallis	BESC-234-Co1_23_3
SRR26077546	SRP461153	SRX21792403	Gp0566716	Clatskanie	GW-11047-CL1_23_5
SRR26077548	SRP461152	SRX21792405	Gp0566784	Clatskanie	BESC-331-CL2_55_18
SRR26077549	SRP461154	SRX21792406	Gp0566785	Corvallis	BESC-331-Co1_12_7
SRR26077553	SRP461159	SRX21792410	Gp0566727	Clatskanie	GW-9591-CL1_34_16
SRR26077555	SRP461161	SRX21792412	Gp0566760	Corvallis	BESC-13-Co2_41_23
SRR26077919	SRP461162	SRX21792776	Gp0566786	Corvallis	BESC-331-Co2_50_17
SRR26077921	SRP461164	SRX21792778	Gp0566787	Corvallis	BESC-331-Co3_15_40
SRR26077923	SRP461166	SRX21792780	Gp0566781	Corvallis	BESC-307-Co1_31_6
SRR26077936	SRP461179	SRX21792793	Gp0566740	Corvallis	SKWD-24-1-Co3_24_32
SRR26077938	SRP461181	SRX21792795	Gp0566756	Clatskanie	BESC-13-CL1_35_33
SRR26077940	SRP461183	SRX21792797	Gp0566729	Clatskanie	GW-9591-CL3_98_5
SRR26077942	SRP461185	SRX21792799	Gp0566757	Clatskanie	BESC-13-CL2_39_29
SRR26113932	SRP461735	SRX21827942	Gp0587736	Corvallis	BESC-13-Co1_30_3
SRR26113933	SRP461736	SRX21827943	Gp0587750	Corvallis	BESC-234-Co2_52_27
SRR26113934	SRP461737	SRX21827944	Gp0587752	Clatskanie	BESC-258-CL1_34_5
SRR26113935	SRP461738	SRX21827945	Gp0587753	Clatskanie	BESC-258-CL2_67_23
SRR26113960	SRP461740	SRX21827970	Gp0587739	Clatskanie	BESC-133-CL1_28_16
SRR26113961	SRP461741	SRX21827971	Gp0587748	Clatskanie	BESC-234-CL2_65_22
SRR26113962	SRP461742	SRX21827972	Gp0587738	Corvallis	BESC-13-Co3_21_57
SRR26113963	SRP461743	SRX21827973	Gp0587751	Corvallis	BESC-234-Co3_21_62
SRR26113966	SRP461745	SRX21827976	Gp0587733	Clatskanie	BESC-13-CL1_35_33
SRR26113967	SRP461747	SRX21827977	Gp0587735	Clatskanie	BESC-13-CL3_85_26
SRR26113968	SRP461746	SRX21827978	Gp0587745	Clatskanie	BESC-198-CL2_38_5
SRR26113994	SRP461751	SRX21828001	Gp0587742	Corvallis	BESC-133-Co1_27_3
SRR26113995	SRP461752	SRX21828002	Gp0587746	Clatskanie	BESC-198-CL3_81_33
SRR26114014	SRP461754	SRX21828021	Gp0587741	Clatskanie	BESC-133-CL3_93_10
SRR26114015	SRP461755	SRX21828022	Gp0587747	Clatskanie	BESC-234-CL1_24_28
SRR26114212	SRP461767	SRX21828219	Gp0587734	Clatskanie	BESC-13-CL2_39_29
SRR26114214	SRP461769	SRX21828221	Gp0587737	Corvallis	BESC-13-Co2_41_23
SRR26114263	SRP461774	SRX21828270	Gp0587743	Corvallis	BESC-133-Co2_50_25
SRR26114302	SRP461778	SRX21828309	Gp0587740	Clatskanie	BESC-133-CL2_62_7
SRR26074684	SRP460860	SRX21789541	Gp0566685	Corvallis	BESC-56-Co3_6_53
SRR26074685	SRP460861	SRX21789542	Gp0566686	Clatskanie	BESC-833-CL2_42_16
SRR26074686	SRP460862	SRX21789543	Gp0566683	Corvallis	BESC-56-Co1_22_4
SRR26074687	SRP460863	SRX21789544	Gp0566689	Corvallis	BESC-833-Co2_47_23
SRR26074688	SRP460864	SRX21789545	Gp0566684	Corvallis	BESC-56-Co2_51_16
SRR26074689	SRP460865	SRX21789546	Gp0566687	Clatskanie	BESC-833-CL3_77_6
SRR26074690	SRP460866	SRX21789547	Gp0566690	Corvallis	BESC-833-Co3_31_37
SRR26074691	SRP460867	SRX21789548	Gp0566691	Clatskanie	BESC-845-CL1_31_22
SRR26074692	SRP460868	SRX21789549	Gp0566688	Corvallis	BESC-833-Co1_6_4
SRR26074693	SRP460869	SRX21789550	Gp0566693	Clatskanie	BESC-845-CL3_80_19
SRR26074694	SRP460870	SRX21789551	Gp0566692	Clatskanie	BESC-845-CL2_37_16
SRR26074726	SRP460871	SRX21789583	Gp0566694	Corvallis	BESC-845-Co1_24_3
SRR26074817	SRP460872	SRX21789674	Gp0566704	Corvallis	BESC-866-CL2_50_11
SRR26074818	SRP460873	SRX21789675	Gp0566710	Clatskanie	BESC-904-CL3_91_3
SRR26074819	SRP460874	SRX21789676	Gp0566696	Corvallis	BESC-845-Co3_28_42
SRR26074820	SRP460875	SRX21789677	Gp0566697	Clatskanie	BESC-847-CL1_28_5
SRR26074821	SRP460876	SRX21789678	Gp0566708	Corvallis	BESC-866-Co3_27_48
SRR26074822	SRP460878	SRX21789679	Gp0566701	Corvallis	BESC-847-Co2_69_13
SRR26074823	SRP460877	SRX21789680	Gp0566695	Corvallis	BESC-845-Co2_60_28
SRR26074824	SRP460879	SRX21789681	Gp0566707	Clatskanie	BESC-866-Co2_58_19
SRR26074825	SRP460880	SRX21789682	Gp0566699	Clatskanie	BESC-847-CL3_83_27
SRR26074826	SRP460881	SRX21789683	Gp0566709	Clatskanie	BESC-904-CL2_57_20
SRR26074827	SRP460882	SRX21789684	Gp0566705	Clatskanie	BESC-866-CL3_75_7
SRR26074836	SRP460884	SRX21789693	Gp0566702	Corvallis	BESC-847-Co3_9_34
SRR26074837	SRP460885	SRX21789694	Gp0566659	Corvallis	BESC-307-Co3_27_41
SRR26074838	SRP460886	SRX21789695	Gp0566698	Clatskanie	BESC-847-CL2_38_7
SRR26074839	SRP460887	SRX21789696	Gp0566657	Corvallis	BESC-307-Co1_31_6
SRR26074840	SRP460888	SRX21789697	Gp0566655	Clatskanie	BESC-307-CL1_26_33
SRR26074872	SRP460889	SRX21789729	Gp0566703	Corvallis	BESC-86-CL2_69_17
SRR26074873	SRP460891	SRX21789730	Gp0566653	Clatskanie	BESC-285-CL1_33_12
SRR26074874	SRP460890	SRX21789731	Gp0566658	Corvallis	BESC-307-Co2_62_14
SRR26074875	SRP460892	SRX21789732	Gp0566662	Corvallis	BESC-331-Co2_50_17
SRR26075018	SRP460894	SRX21789875	Gp0566706	Clatskanie	BESC-866-Co1_10_5
SRR26075019	SRP460895	SRX21789876	Gp0566700	Corvallis	BESC-847-Co1_12_9
SRR26075020	SRP460896	SRX21789877	Gp0566711	Corvallis	BESC-904-Co1_5_9
SRR26075021	SRP460897	SRX21789878	Gp0566712	Corvallis	BESC-904-Co2_51_17
SRR26075022	SRP460898	SRX21789879	Gp0566663	Corvallis	BESC-331-Co3_15_40
SRR26075023	SRP460900	SRX21789880	Gp0566656	Clatskanie	BESC-307-CL2_57_8
SRR26075024	SRP460899	SRX21789881	Gp0566635	Corvallis	BESC-13-Co1_30_3
SRR26075025	SRP460901	SRX21789882	Gp0566668	Corvallis	BESC-351-Co2_42_17
SRR26075026	SRP460902	SRX21789883	Gp0566654	Clatskanie	BESC-285-CL2_56_7
SRR26075027	SRP460903	SRX21789884	Gp0566665	Clatskanie	BESC-351-CL2_54_28
SRR26075028	SRP460904	SRX21789885	Gp0566661	Corvallis	BESC-331-Co1_12_7
SRR26075030	SRP460906	SRX21789887	Gp0566672	Corvallis	BESC-360-Co2_62_25
SRR26075031	SRP460907	SRX21789888	Gp0566660	Clatskanie	BESC-331-CL2_55_18
SRR26075032	SRP460908	SRX21789889	Gp0566664	Clatskanie	BESC-351-CL1_27_10
SRR26075047	SRP460909	SRX21789904	Gp0566670	Clatskanie	BESC-360-CL2_44_14
SRR26075048	SRP460910	SRX21789905	Gp0566667	Corvallis	BESC-351-Co1_10_3
SRR26075049	SRP460912	SRX21789906	Gp0566638	Clatskanie	BESC-133-CL1_28_16
SRR26075050	SRP460911	SRX21789907	Gp0566634	Clatskanie	BESC-13-CL3_85_26
SRR26075051	SRP460913	SRX21789908	Gp0566632	Clatskanie	BESC-13-CL1_35_33
SRR26075052	SRP460914	SRX21789909	Gp0566633	Clatskanie	BESC-13-CL2_39_29
SRR26075054	SRP460915	SRX21789911	Gp0566676	Clatskanie	BESC-388-CL3_88_3
SRR26075055	SRP460917	SRX21789912	Gp0566639	Clatskanie	BESC-133-CL2_62_7
SRR26075068	SRP460919	SRX21789925	Gp0566666	Clatskanie	BESC-351-CL3_84_27
SRR26075069	SRP460921	SRX21789926	Gp0566682	Clatskanie	BESC-470-CL2_38_23
SRR26075070	SRP460920	SRX21789927	Gp0566643	Corvallis	BESC-133-Co3_19_46
SRR26075071	SRP460922	SRX21789928	Gp0566681	Clatskanie	BESC-448-CL3_88_32
SRR26075072	SRP460923	SRX21789929	Gp0566678	Corvallis	BESC-388-Co2_54_7
SRR26075073	SRP460924	SRX21789930	Gp0566673	Corvallis	BESC-360-Co3_13_34
SRR26075074	SRP460925	SRX21789931	Gp0566677	Corvallis	BESC-388-Co1_32_7
SRR26075151	SRP460928	SRX21790008	Gp0566679	Corvallis	BESC-388-Co3_8_57
SRR26075152	SRP460929	SRX21790009	Gp0566674	Clatskanie	BESC-388-CL1_25_34
SRR26075153	SRP460930	SRX21790010	Gp0566651	Clatskanie	BESC-258-CL1_34_5
SRR26075154	SRP460931	SRX21790011	Gp0566675	Clatskanie	BESC-388-CL2_50_4
SRR26075155	SRP460932	SRX21790012	Gp0566640	Clatskanie	BESC-133-CL3_93_10
SRR26075156	SRP460933	SRX21790013	Gp0566645	Clatskanie	BESC-198-CL3_81_33
SRR26075285	SRP460935	SRX21790142	Gp0566680	Clatskanie	BESC-448-CL1_35_3
SRR26075286	SRP460936	SRX21790143	Gp0566648	Corvallis	BESC-234-Co1_23_3
SRR26075287	SRP460938	SRX21790144	Gp0566642	Corvallis	BESC-133-Co2_50_25
SRR26075288	SRP460939	SRX21790145	Gp0566637	Corvallis	BESC-13-Co3_21_57
SRR26075290	SRP460937	SRX21790147	Gp0566644	Clatskanie	BESC-198-CL2_38_5
SRR26075291	SRP460940	SRX21790148	Gp0566649	Corvallis	BESC-234-Co2_52_27
SRR26075292	SRP460943	SRX21790149	Gp0566650	Corvallis	BESC-234-Co3_21_62
SRR26075293	SRP460942	SRX21790150	Gp0566652	Clatskanie	BESC-258-CL2_67_23
SRR26075294	SRP460941	SRX21790151	Gp0566646	Clatskanie	BESC-234-CL1_24_28
SRR26075295	SRP460944	SRX21790152	Gp0566671	Clatskanie	BESC-360-CL3_72_12
SRR26075313	SRP460946	SRX21790170	Gp0566641	Corvallis	BESC-133-Co1_27_3
SRR26075314	SRP460947	SRX21790171	Gp0566647	Clatskanie	BESC-234-CL2_65_22
SRR26075315	SRP460948	SRX21790172	Gp0566669	Corvallis	BESC-351-Co3_11_46
SRR26075316	SRP460949	SRX21790173	Gp0566636	Corvallis	BESC-13-Co2_41_23
SRR26075480	SRP461046	SRX21790337	Gp0566854	Corvallis	GW-9591-Co2_62_24
SRR26075481	SRP461047	SRX21790338	Gp0566861	Corvallis	SKWD-24-1-Co1_7_5
SRR26075482	SRP461048	SRX21790339	Gp0566849	Corvallis	GW-7986-Co3_31_39
SRR26075499	SRP461049	SRX21790356	Gp0566855	Corvallis	GW-9591-Co3_35_48
SRR26075500	SRP461050	SRX21790357	Gp0566850	Clatskanie	GW-9591-CL1_34_16
SRR26075501	SRP461051	SRX21790358	Gp0566859	Corvallis	SKWA-24-3-Co3_23_35
SRR26075502	SRP461052	SRX21790359	Gp0566860	Clatskanie	SKWD-24-1-CL2_58_25
SRR26075503	SRP461053	SRX21790360	Gp0566851	Clatskanie	GW-9591-CL2_56_12
SRR26075504	SRP461054	SRX21790361	Gp0566863	Corvallis	SKWD-24-1-Co3_24_32
SRR26075505	SRP461055	SRX21790362	Gp0566853	Corvallis	GW-9591-Co1_16_8
SRR26075506	SRP461056	SRX21790363	Gp0566862	Corvallis	SKWD-24-1-Co2_54_22
SRR26075507	SRP461057	SRX21790364	Gp0566823	Clatskanie	BESC-847-CL3_83_27
SRR26075508	SRP461058	SRX21790365	Gp0566858	Corvallis	SKWA-24-3-Co2_41_10
SRR26076528	SRP461062	SRX21791385	Gp0566856	Clatskanie	SKWA-24-3-CL2_69_25
SRR26076529	SRP461060	SRX21791386	Gp0566820	Corvallis	BESC-845-Co3_28_42
SRR26076530	SRP461061	SRX21791387	Gp0566819	Corvallis	BESC-845-Co2_60_28
SRR26076555	SRP461063	SRX21791412	Gp0566857	Corvallis	SKWA-24-3-Co1_3_5
SRR26076556	SRP461064	SRX21791413	Gp0566848	Corvallis	GW-7986-Co2_68_28
SRR26076557	SRP461067	SRX21791414	Gp0566822	Clatskanie	BESC-847-CL2_38_7
SRR26076558	SRP461068	SRX21791415	Gp0566852	Clatskanie	GW-9591-CL3_98_5
SRR26076559	SRP461065	SRX21791416	Gp0566821	Clatskanie	BESC-847-CL1_28_5
SRR26076560	SRP461066	SRX21791417	Gp0566818	Corvallis	BESC-845-Co1_24_3
SRR26076568	SRP461071	SRX21791425	Gp0566826	Corvallis	BESC-847-Co3_9_34
SRR26076569	SRP461072	SRX21791426	Gp0566841	Clatskanie	GW-11047-CL2_41_30
SRR26076570	SRP461073	SRX21791427	Gp0566842	Clatskanie	GW-4579-CL1_25_23
SRR26076571	SRP461074	SRX21791428	Gp0566833	Clatskanie	BESC-904-CL2_57_20
SRR26076572	SRP461075	SRX21791429	Gp0566807	Corvallis	BESC-56-Co1_22_4
SRR26076573	SRP461076	SRX21791430	Gp0566803	Corvallis	BESC-388-Co3_8_57
SRR26076574	SRP461077	SRX21791431	Gp0566804	Clatskanie	BESC-448-CL1_35_3
SRR26076575	SRP461078	SRX21791432	Gp0566845	Corvallis	GW-4579-Co2_44_8
SRR26076576	SRP461079	SRX21791433	Gp0566827	Clatskanie	BESC-86-CL2_69_17
SRR26076577	SRP461081	SRX21791434	Gp0566836	Corvallis	BESC-904-Co2_51_17
SRR26076578	SRP461080	SRX21791435	Gp0566840	Clatskanie	GW-11047-CL1_23_5
SRR26076579	SRP461082	SRX21791436	Gp0566809	Corvallis	BESC-56-Co3_6_53
SRR26076580	SRP461083	SRX21791437	Gp0566835	Corvallis	BESC-904-Co1_5_9
SRR26076581	SRP461085	SRX21791438	Gp0566799	Clatskanie	BESC-388-CL2_50_4
SRR26076582	SRP461084	SRX21791439	Gp0566788	Clatskanie	BESC-351-CL1_27_10
SRR26076583	SRP461087	SRX21791440	Gp0566831	Corvallis	BESC-866-Co2_58_19
SRR26076584	SRP461086	SRX21791441	Gp0566794	Clatskanie	BESC-360-CL2_44_14
SRR26076585	SRP461088	SRX21791442	Gp0566805	Clatskanie	BESC-448-CL3_88_32
SRR26076586	SRP461089	SRX21791443	Gp0566808	Corvallis	BESC-56-Co2_51_16
SRR26076587	SRP461090	SRX21791444	Gp0566810	Clatskanie	BESC-833-CL2_42_16
SRR26076588	SRP461091	SRX21791445	Gp0566806	Clatskanie	BESC-470-CL2_38_23
SRR26076589	SRP461092	SRX21791446	Gp0566838	Clatskanie	BESC-905-CL1_32_20
SRR26076590	SRP461093	SRX21791447	Gp0566801	Corvallis	BESC-388-Co1_32_7
SRR26076591	SRP461094	SRX21791448	Gp0566796	Corvallis	BESC-360-Co2_62_25
SRR26076592	SRP461095	SRX21791449	Gp0566824	Corvallis	BESC-847-Co1_12_9
SRR26076593	SRP461096	SRX21791450	Gp0566829	Clatskanie	BESC-866-CL3_75_7
SRR26076594	SRP461097	SRX21791451	Gp0566793	Corvallis	BESC-351-Co3_11_46
SRR26076595	SRP461098	SRX21791452	Gp0566843	Clatskanie	GW-4579-CL2_50_20
SRR26076596	SRP461100	SRX21791453	Gp0566792	Corvallis	BESC-351-Co2_42_17
SRR26076597	SRP461101	SRX21791454	Gp0566798	Clatskanie	BESC-388-CL1_25_34
SRR26076598	SRP461099	SRX21791455	Gp0566811	Clatskanie	BESC-833-CL3_77_6
SRR26076599	SRP461102	SRX21791456	Gp0566834	Clatskanie	BESC-904-CL3_91_3
SRR26076600	SRP461103	SRX21791457	Gp0566839	Corvallis	BESC-360-Co1_23_6
SRR26076601	SRP461104	SRX21791458	Gp0566789	Clatskanie	BESC-351-CL2_54_28
SRR26076602	SRP461105	SRX21791459	Gp0566846	Corvallis	GW-4579-Co3_14_51
SRR26076603	SRP461106	SRX21791460	Gp0566790	Clatskanie	BESC-351-CL3_84_27
SRR26076604	SRP461107	SRX21791461	Gp0566791	Corvallis	BESC-351-Co1_10_3
SRR26076605	SRP461108	SRX21791462	Gp0566795	Clatskanie	BESC-360-CL3_72_12
SRR26076606	SRP461109	SRX21791463	Gp0566837	Corvallis	BESC-904-Co3_16_51
SRR26076607	SRP461110	SRX21791464	Gp0566847	Corvallis	GW-7986-Co1_37_5
SRR26076608	SRP461111	SRX21791465	Gp0566828	Clatskanie	BESC-866-CL2_50_11
SRR26076609	SRP461112	SRX21791466	Gp0566825	Corvallis	BESC-847-Co2_69_13
SRR26076610	SRP461113	SRX21791467	Gp0566832	Corvallis	BESC-866-Co3_27_48
SRR26076611	SRP461114	SRX21791468	Gp0566797	Corvallis	BESC-360-Co3_13_34
SRR26076612	SRP461115	SRX21791469	Gp0566802	Corvallis	BESC-388-Co2_54_7
SRR26076613	SRP461116	SRX21791470	Gp0566830	Corvallis	BESC-866-Co1_10_5
SRR26076614	SRP461117	SRX21791471	Gp0566844	Corvallis	GW-4579-Co1_14_4
SRR26076615	SRP461118	SRX21791472	Gp0566800	Clatskanie	BESC-388-CL3_88_3
SRR26076625	SRP461120	SRX21791482	Gp0566763	Clatskanie	BESC-133-CL2_62_7
SRR26076626	SRP461121	SRX21791483	Gp0566815	Clatskanie	BESC-845-CL1_31_22
SRR26076627	SRP461122	SRX21791484	Gp0566767	Corvallis	BESC-133-Co3_19_46
SRR26076628	SRP461123	SRX21791485	Gp0566762	Clatskanie	BESC-133-CL1_28_16
SRR26076629	SRP461124	SRX21791486	Gp0566770	Clatskanie	BESC-234-CL1_24_28
SRR26076630	SRP461125	SRX21791487	Gp0566771	Clatskanie	BESC-234-CL2_65_22
SRR26076631	SRP461126	SRX21791488	Gp0566769	Clatskanie	BESC-198-CL3_81_33
SRR26076632	SRP461127	SRX21791489	Gp0566764	Clatskanie	BESC-133-CL3_93_10
SRR26076633	SRP461128	SRX21791490	Gp0566766	Corvallis	BESC-133-Co2_50_25
SRR26076634	SRP461129	SRX21791491	Gp0566816	Clatskanie	BESC-845-CL2_37_16
SRR26076635	SRP461130	SRX21791492	Gp0566773	Corvallis	BESC-234-Co2_52_27
SRR26076636	SRP461131	SRX21791493	Gp0566768	Clatskanie	BESC-198-CL2_38_5
SRR26076637	SRP461132	SRX21791494	Gp0566761	Corvallis	BESC-13-Co3_21_57
SRR26076638	SRP461133	SRX21791495	Gp0566817	Clatskanie	BESC-845-CL3_80_19
SRR26077086	SRP461137	SRX21791943	Gp0566765	Corvallis	BESC-133-Co1_27_3
SRR26077534	SRP461138	SRX21792391	Gp0566758	Clatskanie	BESC-13-CL3_85_26
SRR26077536	SRP461142	SRX21792393	Gp0566724	Corvallis	GW-7986-Co1_37_5
SRR26077539	SRP461141	SRX21792396	Gp0566715	Corvallis	BESC-360-Co1_23_6
SRR26077541	SRP461146	SRX21792398	Gp0566759	Corvallis	BESC-13-Co1_30_3
SRR26077543	SRP461148	SRX21792400	Gp0566728	Clatskanie	GW-9591-CL2_56_12
SRR26077545	SRP461151	SRX21792402	Gp0566726	Corvallis	GW-7986-Co3_31_39
SRR26077547	SRP461149	SRX21792404	Gp0566719	Clatskanie	GW-4579-CL2_50_20
SRR26077550	SRP461155	SRX21792407	Gp0566723	Corvallis	GW-4579-Co3_14_51
SRR26077551	SRP461156	SRX21792408	Gp0566776	Clatskanie	BESC-258-CL2_67_23
SRR26077552	SRP461157	SRX21792409	Gp0566779	Clatskanie	BESC-307-CL1_26_33
SRR26077554	SRP461158	SRX21792411	Gp0566722	Corvallis	GW-4579-Co2_44_8
SRR26077556	SRP461160	SRX21792413	Gp0566774	Corvallis	BESC-234-Co3_21_62
SRR26077920	SRP461165	SRX21792777	Gp0566777	Clatskanie	BESC-285-CL1_33_12
SRR26077922	SRP461163	SRX21792779	Gp0566780	Clatskanie	BESC-307-CL2_57_8
SRR26077924	SRP461167	SRX21792781	Gp0566783	Corvallis	BESC-307-Co3_27_41
SRR26077925	SRP461168	SRX21792782	Gp0566713	Corvallis	BESC-904-Co3_16_51
SRR26077926	SRP461169	SRX21792783	Gp0566717	Clatskanie	GW-11047-CL2_41_30
SRR26077927	SRP461170	SRX21792784	Gp0566778	Clatskanie	BESC-285-CL2_56_7
SRR26077928	SRP461171	SRX21792785	Gp0566725	Corvallis	GW-7986-Co2_68_28
SRR26077929	SRP461172	SRX21792786	Gp0566721	Corvallis	GW-4579-Co1_14_4
SRR26077930	SRP461173	SRX21792787	Gp0566782	Corvallis	BESC-307-Co2_62_14
SRR26077931	SRP461174	SRX21792788	Gp0566732	Corvallis	GW-9591-Co3_35_48
SRR26077932	SRP461175	SRX21792789	Gp0566731	Corvallis	GW-9591-Co2_62_24
SRR26077933	SRP461176	SRX21792790	Gp0566739	Corvallis	SKWD-24-1-Co2_54_22
SRR26077934	SRP461177	SRX21792791	Gp0566738	Corvallis	SKWD-24-1-Co1_7_5
SRR26077935	SRP461178	SRX21792792	Gp0566730	Corvallis	GW-9591-Co1_16_8
SRR26077937	SRP461180	SRX21792794	Gp0566737	Clatskanie	SKWD-24-1-CL2_58_25
SRR26077939	SRP461182	SRX21792796	Gp0566736	Corvallis	SKWA-24-3-Co3_23_35
SRR26077941	SRP461184	SRX21792798	Gp0566733	Clatskanie	SKWA-24-3-CL2_69_25
SRR26077943	SRP461186	SRX21792800	Gp0566734	Corvallis	SKWA-24-3-Co1_3_5
