# Supplementary material for: An integrated metagenomic, metabolomic and transcriptomic survey of Populus across genotypes and environments
Source: Sci Data. 2024 Apr 5;11:339. doi: 10.1038/s41597-024-03069-7 (PMC10997577; doi:10.1038/s41597-024-03069-7)
Supplement: Supplementary file 2 — Supplementary Table 2 [file 41597_2024_3069_MOESM2_ESM.xlsx]

## Sheet: Sheet1
Supplemental Table 2: Summary of NCBI accession numbers for transcriptomics data correlated to the Populus host identifier.
Run	SRA Study	SRA Accession	Sample Name	Common Garden Location	Populus Host Identifier
SRR26075317	SRP461042	SRX21790266	Gp0614140	Corvallis	BESC-904-CL2_57_20
SRR26075318	SRP461041	SRX21790265	Gp0614142	Clatskanie	BESC-904-Co2_51_17
SRR26075319	SRP461040	SRX21790264	Gp0614144	Corvallis	BESC-905-CL1_32_20
SRR26075320	SRP461039	SRX21790263	Gp0614143	Corvallis	BESC-904-Co3_16_51
SRR26075321	SRP461038	SRX21790262	Gp0614145	Clatskanie	BESC-360-Co1_23_6
SRR26075322	SRP461037	SRX21790261	Gp0614163	Clatskanie	SKWD-24-1-CL2_58_25
SRR26075323	SRP461036	SRX21790260	Gp0614165	Corvallis	SKWD-24-1-Co2_54_22
SRR26075324	SRP461035	SRX21790259	Gp0614161	Corvallis	SKWA-24-3-Co2_41_10
SRR26075325	SRP461034	SRX21790258	Gp0614084	Corvallis	BESC-234-Co3_21_62
SRR26075326	SRP461032	SRX21790257	Gp0614085	Clatskanie	BESC-258-CL1_34_5
SRR26075327	SRP461033	SRX21790256	Gp0614080	Clatskanie	BESC-234-CL1_24_28
SRR26075328	SRP461030	SRX21790255	Gp0614081	Clatskanie	BESC-234-CL2_65_22
SRR26075329	SRP461031	SRX21790254	Gp0614082	Corvallis	BESC-234-Co1_23_3
SRR26075330	SRP461029	SRX21790253	Gp0614078	Clatskanie	BESC-198-CL2_38_5
SRR26075331	SRP461028	SRX21790252	Gp0614079	Clatskanie	BESC-198-CL3_81_33
SRR26075332	SRP461027	SRX21790251	Gp0614076	Corvallis	BESC-133-Co2_50_25
SRR26075333	SRP461026	SRX21790250	Gp0614077	Corvallis	BESC-133-Co3_19_46
SRR26075334	SRP461025	SRX21790249	Gp0614075	Corvallis	BESC-133-Co1_27_3
SRR26075335	SRP461024	SRX21790248	Gp0614074	Clatskanie	BESC-133-CL3_93_10
SRR26075336	SRP461023	SRX21790247	Gp0614071	Corvallis	BESC-13-Co2_41_23
SRR26075337	SRP461022	SRX21790246	Gp0614072	Corvallis	BESC-13-Co3_21_57
SRR26075338	SRP461021	SRX21790245	Gp0614073	Clatskanie	BESC-133-CL1_28_16
SRR26075339	SRP461020	SRX21790244	Gp0614069	Clatskanie	BESC-13-CL1_35_33
SRR26075340	SRP461019	SRX21790243	Gp0614070	Clatskanie	BESC-13-CL2_39_29
SRR26075341	SRP461018	SRX21790242	Gp0614147	Clatskanie	GW-11047-CL2_41_30
SRR26075342	SRP461017	SRX21790241	Gp0614148	Clatskanie	GW-4579-CL1_25_23
SRR26075343	SRP461016	SRX21790240	Gp0614146	Clatskanie	GW-11047-CL1_23_5
SRR26075344	SRP461015	SRX21790239	Gp0614149	Clatskanie	GW-4579-CL2_50_20
SRR26075345	SRP461014	SRX21790238	Gp0614131	Clatskanie	BESC-847-Co1_12_9
SRR26075346	SRP461013	SRX21790237	Gp0614133	Corvallis	BESC-847-Co3_9_34
SRR26075347	SRP461012	SRX21790236	Gp0614132	Corvallis	BESC-847-Co2_69_13
SRR26075348	SRP461011	SRX21790235	Gp0614135	Clatskanie	BESC-866-CL2_50_11
SRR26075349	SRP461010	SRX21790234	Gp0614137	Clatskanie	BESC-866-Co1_10_5
SRR26075350	SRP461009	SRX21790233	Gp0614136	Clatskanie	BESC-866-CL3_75_7
SRR26075351	SRP461008	SRX21790232	Gp0614138	Corvallis	BESC-866-Co2_58_19
SRR26075352	SRP461007	SRX21790231	Gp0614139	Corvallis	BESC-866-Co3_27_48
SRR26075353	SRP461006	SRX21790230	Gp0614141	Clatskanie	BESC-904-CL3_91_3
SRR26075354	SRP461005	SRX21790229	Gp0614150	Clatskanie	GW-4579-CL3_72_14
SRR26075355	SRP461004	SRX21790228	Gp0614151	Corvallis	GW-4579-Co1_14_4
SRR26075356	SRP461003	SRX21790227	Gp0614152	Corvallis	GW-4579-Co3_14_51
SRR26075357	SRP461002	SRX21790226	Gp0614154	Corvallis	GW-7986-Co3_31_39
SRR26075358	SRP461001	SRX21790225	Gp0614153	Corvallis	GW-7986-Co2_68_28
SRR26075359	SRP461000	SRX21790224	Gp0614157	Clatskanie	GW-9591-CL3_98_5
SRR26075360	SRP460999	SRX21790223	Gp0614156	Clatskanie	GW-9591-CL2_56_12
SRR26075361	SRP460998	SRX21790222	Gp0614160	Corvallis	SKWA-24-3-Co1_3_5
SRR26075362	SRP460997	SRX21790221	Gp0614158	Corvallis	GW-9591-Co1_16_8
SRR26075363	SRP460996	SRX21790220	Gp0614159	Corvallis	GW-9591-Co2_62_24
SRR26075364	SRP460995	SRX21790219	Gp0614096	Corvallis	BESC-331-Co3_15_40
SRR26075365	SRP460994	SRX21790218	Gp0614095	Corvallis	BESC-331-Co2_50_17
SRR26075366	SRP460993	SRX21790217	Gp0614097	Clatskanie	BESC-351-CL1_27_10
SRR26075367	SRP460992	SRX21790216	Gp0614093	Clatskanie	BESC-331-CL2_55_18
SRR26075368	SRP460991	SRX21790215	Gp0614094	Corvallis	BESC-331-Co1_12_7
SRR26075369	SRP460990	SRX21790214	Gp0614099	Clatskanie	BESC-351-CL3_84_27
SRR26075370	SRP460989	SRX21790213	Gp0614098	Clatskanie	BESC-351-CL2_54_28
SRR26075371	SRP460988	SRX21790212	Gp0614100	Corvallis	BESC-351-Co1_10_3
SRR26075372	SRP460987	SRX21790211	Gp0614089	Clatskanie	BESC-307-CL1_26_33
SRR26075373	SRP460986	SRX21790210	Gp0614088	Clatskanie	BESC-285-CL2_56_7
SRR26075374	SRP460985	SRX21790209	Gp0614087	Clatskanie	BESC-285-CL1_33_12
SRR26075375	SRP460984	SRX21790208	Gp0614092	Corvallis	BESC-307-Co3_27_41
SRR26075376	SRP460983	SRX21790207	Gp0614091	Corvallis	BESC-307-Co2_62_14
SRR26075377	SRP460982	SRX21790206	Gp0614090	Clatskanie	BESC-307-CL2_57_8
SRR26075378	SRP460981	SRX21790205	Gp0614162	Corvallis	SKWA-24-3-Co3_23_35
SRR26075379	SRP460980	SRX21790204	Gp0614164	Corvallis	SKWD-24-1-Co1_7_5
SRR26075380	SRP460979	SRX21790203	Gp0614120	Clatskanie	BESC-833-Co1_6_4
SRR26075381	SRP460978	SRX21790202	Gp0614121	Corvallis	BESC-833-Co2_47_23
SRR26075382	SRP460976	SRX21790201	Gp0614122	Corvallis	BESC-833-Co3_31_37
SRR26075383	SRP460977	SRX21790200	Gp0614116	Clatskanie	BESC-56-Co1_22_4
SRR26075384	SRP460975	SRX21790199	Gp0614117	Corvallis	BESC-56-Co2_51_16
SRR26075385	SRP460974	SRX21790198	Gp0614118	Corvallis	BESC-833-CL2_42_16
SRR26075386	SRP460973	SRX21790197	Gp0614119	Clatskanie	BESC-833-CL3_77_6
SRR26075387	SRP460972	SRX21790196	Gp0614128	Corvallis	BESC-847-CL1_28_5
SRR26075388	SRP460971	SRX21790195	Gp0614129	Clatskanie	BESC-847-CL2_38_7
SRR26075389	SRP460970	SRX21790194	Gp0614130	Clatskanie	BESC-847-CL3_83_27
SRR26075390	SRP460969	SRX21790193	Gp0614123	Corvallis	BESC-845-CL1_31_22
SRR26075391	SRP460968	SRX21790192	Gp0614124	Clatskanie	BESC-845-CL2_37_16
SRR26075392	SRP460967	SRX21790191	Gp0614125	Clatskanie	BESC-845-CL3_80_19
SRR26075393	SRP460966	SRX21790190	Gp0614126	Clatskanie	BESC-845-Co1_24_3
SRR26075394	SRP460965	SRX21790189	Gp0614127	Corvallis	BESC-845-Co3_28_42
SRR26075395	SRP460964	SRX21790188	Gp0614112	Corvallis	BESC-388-Co3_8_57
SRR26075396	SRP460963	SRX21790187	Gp0614110	Clatskanie	BESC-388-Co1_32_7
SRR26075397	SRP460962	SRX21790186	Gp0614111	Corvallis	BESC-388-Co2_54_7
SRR26075398	SRP460961	SRX21790185	Gp0614109	Clatskanie	BESC-388-CL3_88_3
SRR26075399	SRP460960	SRX21790184	Gp0614108	Clatskanie	BESC-388-CL2_50_4
SRR26075400	SRP460959	SRX21790183	Gp0614115	Clatskanie	BESC-470-CL2_38_23
SRR26075401	SRP460958	SRX21790182	Gp0614113	Corvallis	BESC-448-CL1_35_3
SRR26075402	SRP460957	SRX21790181	Gp0614114	Clatskanie	BESC-448-CL3_88_32
SRR26075403	SRP460956	SRX21790180	Gp0614104	Clatskanie	BESC-360-CL3_72_12
SRR26075404	SRP460955	SRX21790179	Gp0614102	Corvallis	BESC-351-Co3_11_46
SRR26075405	SRP460954	SRX21790178	Gp0614103	Clatskanie	BESC-360-CL2_44_14
SRR26075406	SRP460953	SRX21790177	Gp0614101	Corvallis	BESC-351-Co2_42_17
SRR26075407	SRP460952	SRX21790176	Gp0614106	Corvallis	BESC-360-Co3_13_34
SRR26075408	SRP460951	SRX21790175	Gp0614107	Corvallis	BESC-388-CL1_25_34
SRR26075409	SRP460950	SRX21790174	Gp0614105	Corvallis	BESC-360-Co2_62_25
